# Supplementary material for: Public Parks and Wellbeing in Urban Areas of the United States
Source: PLoS One. 2016 Apr 7;11(4):e0153211. doi: 10.1371/journal.pone.0153211 (PMC4824524; doi:10.1371/journal.pone.0153211)
Supplement: S1 Table — (XLSX) [file pone.0153211.s001.xlsx]

## Sheet: UrbanParks-WBI_44cities
City/MSA	State	CityPop2010	PopDensitybyAcre2010	PopChange2010-12	LogIncome	SinglePercent	WorkFulltime	CollegeDegree	NaturalAmentiesIndex	ParkPercent-2014	ParkSpending-PerCapitaAdjusted2014	ParkAccessibility-WalkableAccess2014	WBI-Total	WBI-Purpose	WBI-Social	WBI-Financial	WBI-Physical	WBI-Community
Albuquerque	NM	546537	4.5489	1.6	10.7787	0.544	0.428	0.33	3.77	0.227829	68	0.813	62.17	6.13	6.03	5.8	6.31	6.03
Atlanta - Sandy Springs - Marietta	GA	420279	4.93193	5.6	10.75	0.521	0.478	0.468	-0.24	0.0518447	88	0.64	61.47	6.04	6.12	5.78	6.14	5.97
Austin - Roundrock	TX	790637	4.14693	6.6	10.8957	0.523	0.488	0.456	3.24	0.143704	70	0.495	63.36	6.17	6.14	5.96	6.23	6.47
Baltimore - Towson	MD	621342	11.9946	0.1	10.6307	0.543	0.472	0.268	-0.37	0.0946882	73	0.847	60.5	5.87	6.18	5.99	6.05	5.73
Boston - Cambridge - Quincy	MA	617594	19.9874	3.1	10.8893	0.527	0.474	0.439	0.83	0.159098	105	0.973	62.34	5.93	6.15	6.09	6.24	6.24
Charlotte - Gastonia - Concord	NC, SC	919628	2.74326	5.4	10.8662	0.503	0.486	0.398	0.82	0.0610682	51	0.265	62.16	6.14	6.12	5.83	6.17	6.16
Chicago - Naperville - Joilat	IL, IN, WI	2695598	18.5031	0.7	10.7636	0.529	0.466	0.342	-1.04	0.0856997	165	0.905	61.13	5.98	6.01	5.96	6.14	5.87
Cleveland - Elyria - Mentor	OH	396814	7.97969	-1.5	10.1742	0.542	0.431	0.149	-0.63	0.0616956	112	0.764	60.34	5.85	5.92	6.02	6.06	5.79
Colorado Springs	CO	416433	3.34469	3.7	10.896	0.463	0.477	0.363	5.15	0.0896104	40	0.677	62.32	6.07	6.09	5.75	6.21	6.24
Columbus	OH	788577	5.67367	2.7	10.6936	0.522	0.512	0.331	-2.43	0.078143	81	0.491	59.64	5.79	5.89	5.77	5.9	5.95
Dallas - Fort Worth - Arlington	TX	1197833	5.49634	3.6	10.6654	0.493	0.496	0.294	0.64	0.107056	63	0.543	62.45	6.19	6.11	5.99	6.13	6.25
Denver - Aurora	CO	600024	6.1277	5.7	10.826	0.501	0.514	0.429	2.88	0.0602533	100	0.784	62.4	6.03	6.03	6.05	6.21	6.27
Detroit - Warren - Livonia	MI	713777	8.03803	-1.7	10.1783	0.535	0.419	0.127	-1.73	0.0666779	11	0.768	59.72	5.84	5.97	5.8	5.93	5.72
El Paso	TX	649138	3.97382	3.6	10.6312	0.522	0.404	0.227	4.46	0.176054	48	0.486	63.58	6.5	6.09	5.87	6.3	6.27
Fresno	CA	496009	6.92224	2	10.6458	0.548	0.406	0.203	6.03	0.0219526	32	0.506	61.61	6.27	5.96	5.76	6.27	5.76
Houston - Sugar Land - Baytown	TX	2097217	5.46159	3	10.7146	0.503	0.495	0.292	-0.04	0.128901	39	0.457	62.81	6.3	6.14	6.09	6.18	6.21
Indianapolis - Carmel	IN	820442	3.54686	1.8	10.6445	0.508	0.471	0.273	-2.51	0.0484318	27	0.317	59.36	5.9	5.88	5.81	5.8	5.88
Jacksonville	FL	821784	1.71893	1.8	10.7697	0.524	0.46	0.255	2.31	0.136184	36	0.308	61.45	6.01	6.11	5.89	6.14	5.95
Kansas City	MO, KS	459787	2.28105	1	10.7205	0.491	0.484	0.313	-1.49	0.0869434	125	0.645	60.69	5.93	6.09	5.92	5.97	6.05
Las Vegas - Paradise	NV	583756	6.71564	2.2	10.8424	0.55	0.427	0.214	4.86	0.0353409	126	0.462	60.65	5.89	5.96	5.8	6.13	5.81
Los Angeles - Long Beach - Santa Ana	CA	3792627	12.6442	1.7	10.8097	0.558	0.413	0.311	10.33	0.120397	52	0.525	62.82	6.15	6.11	5.95	6.36	6.13
Louisville - Jefferson County	KY, IN	597336	2.8696	1.3	10.6956	0.515	0.454	0.269	0.32	0.0810194	76	0.318	60.25	5.9	5.89	5.73	5.93	6.14
Memphis	TN, MS, AR	646889	3.20816	1.3	10.5163	0.577	0.419	0.237	-0.44	0.0465685	49	0.396	60.35	6.08	6.18	5.57	5.99	5.76
Miami - Fort Lauderdale - Pompano	FL	399508	17.4026	3.6	10.3214	0.567	0.408	0.231	5.48	0.0514009	73	0.744	61.97	6.09	6.18	5.64	6.28	6.1
Milwaukee - Waukesha - West Allis	WI	947735	6.13437	0.7	10.4764	0.533	0.476	0.221	-0.4	0.106214	82	0.872	61.87	6.04	6.17	6.02	6.2	6.03
Minneapolis - St. Paul - Bloomington	MN	382578	11.0761	2.7	10.8175	0.487	0.544	0.457	-2.15	0.146349	213	0.94	62.63	5.97	6.08	6.25	6.23	6.3
Nashville - Davidson - Murfreesboro - Franklin	TN	603527	1.98474	3.5	10.7512	0.504	0.481	0.353	0.33	0.0969077	65	0.36	61.63	6	5.98	5.85	6.12	6.2
New York - North New Jersey - Long Island	NY, NJ, PA	8175136	37.4374	2	10.864	0.545	0.446	0.345	-0.31	0.176793	192	0.964	61.34	5.9	6.08	5.86	6.23	5.94
Oklahoma City	OK	580003	1.49446	3.3	10.7326	0.5	0.479	0.281	0.24	0.0673894	51	0.419	60.78	5.94	6.1	5.98	5.89	6.17
Omaha - Council Bluffs	NE, IA	409853	5.03891	2.9	10.78	0.487	0.541	0.331	-1.92	0.127751	78	0.759	62.56	6.04	6.11	6.25	6.03	6.4
Philadelphia - Camden - Wilmington	PA, NJ, DE, MD	1526006	17.7806	1.4	10.5238	0.546	0.452	0.239	-0.46	0.127342	83	0.913	60.77	5.91	6.19	5.94	6.08	5.83
Phoenix - Mesa - Scottsdale	AZ	1447552	4.3774	2.8	10.7609	0.52	0.444	0.263	4.87	0.148944	99	0.455	61.89	6.05	6.13	5.92	6.17	6.08
Raleigh - Cary	NC	403947	4.41685	4.8	10.905	0.478	0.493	0.475	0.23	0.140822	183	0.538	63.61	6.2	6.29	6.17	6.22	6.47
Sacramento - Arden - Arcade - Roseville	CA	466488	7.4437	1.9	10.8148	0.528	0.389	0.293	3.65	0.0810611	181	0.766	61.84	5.96	6.17	5.94	6.18	6.05
San Antonio	TX	1327605	4.50043	4.2	10.7303	0.513	0.43	0.246	2.63	0.0836014	58	0.332	62.53	6.17	6.08	5.87	6.12	6.38
San Diego - Carlsbad - San Marcos	CA	1301621	6.25414	2.8	11.0675	0.531	0.425	0.417	9.78	0.232883	85	0.756	62.4	6.02	6.09	6.05	6.26	6.3
San Francisco - Oakland - Fremont	CA	805235	26.844	2.6	11.2333	0.528	0.444	0.524	10.52	0.18952	171	0.982	62.82	6	6.16	6.2	6.31	6.18
San Jose - Sunnyvale - Santa Clara	CA	952562	8.4313	3.2	11.3124	0.471	0.478	0.374	5.95	0.145717	66	0.692	63.17	5.98	6.11	6.45	6.34	6.19
Seattle - Tacoma - Bellevue	WA	608660	11.3299	4.3	11.0864	0.504	0.493	0.574	4.53	0.103236	215	0.922	61.14	5.86	6.04	5.97	6.08	6.05
Tucson	AZ	520116	3.58467	0.8	10.5195	0.545	0.402	0.247	4.04	0.0239637	108	0.518	62.22	6.1	6.23	5.95	6.24	6.05
Tulsa	OK	391890	3.11221	0.5	10.6272	0.489	0.42	0.3	-0.3	0.0579018	45	0.545	61.34	6.21	6.19	5.86	5.86	6.28
Virginia Beach - Norfolk - Newport News	VA, NC	437994	2.74824	2.1	11.0855	0.524	0.489	0.329	1.18	0.156338	149	0.626	60.63	5.9	6.11	5.89	6.06	5.76
Washington DC - Arlington - Alexandria	DC, VA	601723	15.4004	5.1	11.0948	0.518	0.536	0.524	-0.76	0.21788	250	0.962	63.12	6.09	6.22	6.31	6.31	6.16
Wichita	KS	382373	3.75076	0.8	10.7366	0.489	0.48	0.282	-0.7	0.0454066	52	0.499	61.7	6.07	6.13	6.13	6.01	6.12
